# Supplementary material for: High Prevalence of Astigmatism in Children after School Suspension during the COVID-19 Pandemic Is Associated with Axial Elongation
Source: Children (Basel). 2022 Jun 19;9(6):919. doi: 10.3390/children9060919 (PMC9245603; doi:10.3390/children9060919)
Supplement: Supplementary file 1 [file children-09-00919-s001.zip]

Archive with 1 entries (1 files):
- children-1749230-supplementary.pdf
